# Supplementary material for: Shifts in the spatiotemporal profile of inflammatory phenotypes of innate immune cells in the rat brain following acute intoxication with the organophosphate diisopropylfluorophosphate
Source: J Neuroinflammation. 2024 Nov 4;21:285. doi: 10.1186/s12974-024-03272-8 (PMC11533402; doi:10.1186/s12974-024-03272-8)
Supplement: Supplementary file 1 — Additional file 1. [file 12974_2024_3272_MOESM1_ESM.txt]

ImageJ Macro

  // dapi_iba1_inos_colocalization batch analysis
  // assign dapi - _w1, iba1 - _w2, inos - _w3 at the end of the image file name
  // each set of images should have an unique name - for example the animal ID number and 
  // region name. something like that. 
  
  Dialog.create("Assign Channel ID");
  Dialog.addString("Red Image Suffix:", "w2");
  Dialog.addString("Green Image Suffix:", "w3");
  Dialog.addString("Blue Image Suffix:", "w1");
  //Dialog.show();//delete this line to hide the dialog box if you always have the same image suffix per color
  redSuffix = Dialog.getString() + ".";
  greenSuffix = Dialog.getString() + ".";
  blueSuffix = Dialog.getString() + ".";
  batchCount();

  function batchCount() {
      dir1 = getDirectory("Choose Image Folder to Analyze");
      name = File.getName(dir1);
      dir2 = getDirectory("Select Folder to Save Results");
      list = getFileList(dir1);
      setBatchMode(false);
      //set to false allows us to see the images load as imagej is processing for manual threshold. set to [true] for blind folder batch processing
      n = list.length;
      if ((n%3)!=0)
         exit("The number of files must be a multiple of 3");
      stack = 0;
      first = 0;
      for (i=0; i<n/3; i++) {
          showProgress(i+1, n/3);
          red="?"; green="?"; blue="?";
          for (j=first; j<first+3; j++) {
              if (indexOf(list[j], redSuffix)!=-1)
                  red = list[j];
              if (indexOf(list[j], greenSuffix)!=-1)
                  green = list[j];
              if (indexOf(list[j], blueSuffix)!=-1)
                  blue = list[j];
          }


run("Set Measurements...", "area mean standard modal min center perimeter shape integrated median area_fraction display redirect=None decimal=3");
//calculating the well area for your region of interest          
    open(dir1+blue);
    w1=getTitle();
   run("Measure");
   	changeValues(getResult("Mode", 0), getResult("Mode", 0), 0);
    setThreshold(1, 65535);
	setOption("BlackBackground", false);
	run("Convert to Mask");
	run("Fill Holes");
	run("Analyze Particles...", "size=500-Infinity summarize add");
	roiManager("Select", 0);
	newImage("Untitled", "8-bit black", 15000, 15000, 1);
	run("Restore Selection");
	run("Create Mask");
	rename("background_area");
	
	newImage("Untitled", "8-bit black", 15000, 15000, 1);
	run("Restore Selection");
	run("Draw", "slice");
	run("Select None");
	run("Invert");
	rename("just_edge");
	run("Invert");
	
	
	close("Untitled");
	close(w1);
	roiManager("delete");
	close("Summary");
	close("Results");


	
//// identifying iba1+ objects. adjust the threshold with setAutoThreshold(*whatever algorithm*) 
	open(dir1+red);
	run("Select None");
	w2 = getTitle();
	close("Results");
run("Set Measurements...", "area mean standard modal min center perimeter shape integrated median area_fraction display redirect=None decimal=3");
	run("Measure");
	run("Enhance Contrast", "saturated=0.35");
	setOption("ScaleConversions", true);
	changeValues(getResult("Mode", 0), getResult("Mode", 0), 0);
	run("8-bit");
	close("Results");
	
	width = (getWidth()*0.05);
	wide_width = (getWidth()*0.2);
		
	run("Subtract Background...", "rolling=width");
	//run("Brightness/Contrast...");
	run("Enhance Contrast", "saturated=0.35");
	setOption("ScaleConversions", true);
	run("8-bit");
	run("Auto Local Threshold", "method=Phansalkar radius=width parameter_1=0 parameter_2=0 white");
	run("Create Mask");
	rename("phansalkar_iba1");
	
	open(dir1+red);
	run("Select None");
	w2 = getTitle();
	close("Results");
	run("Set Measurements...", "area mean standard modal min center perimeter shape integrated median area_fraction display redirect=None decimal=3");
	run("Measure");
	run("Enhance Contrast", "saturated=0.35");
	setOption("ScaleConversions", true);
	changeValues(getResult("Mode", 0), getResult("Mode", 0), 0);
	close("Results");
	
	width = (getWidth()*0.05);
		
	run("Subtract Background...", "rolling=width");
	// 06/27/2023 changed minimum from 200 to 150
	setThreshold(150, 65535, "raw");
	run("Convert to Mask");
	rename("raw_iba1");
	
	imageCalculator("AND create", "phansalkar_iba1","raw_iba1");
	selectWindow("Result of phansalkar_iba1");
	
// filter out iba1+ objects with area < 40 um2
	run("Analyze Particles...", "size=40-Infinity show=Masks display summarize add");
run("Set Measurements...", "area mean standard modal min center perimeter shape integrated median area_fraction display redirect=None decimal=3");
	rename("all_iba1");


	if (roiManager("count") > 0) {
	roiManager("delete");
	}
	imageCalculator("AND create", "all_iba1","background_area");
	selectWindow("Result of all_iba1");
	run("Analyze Particles...", "size=40-Infinity show=Masks display summarize add");
run("Set Measurements...", "area mean standard modal min center perimeter shape integrated median area_fraction display redirect=None decimal=3");
	rename("filtered iba1_");
	
	
	close("all_iba1");
	close("Result of all_iba1");
	close("Results");
	close("Summary");
	if (roiManager("count") > 0) {
	roiManager("delete");
	}
	
	selectImage("filtered iba1_");
	run("Analyze Particles...", "size=40-Infinity show=Nothing add");
	selectImage("just_edge");
	
	for (k=0 ; k<roiManager("count"); k++) {
		selectImage("just_edge");
	    roiManager("select", k);
	    roiManager("measure");
	    // if you would like a more liberal or conservative estimate of your iba1+ nuclei count, you can adjust the degree of overlap in the below expression: getResult("%Area", 0) < *whatever percentage of overlap you would like*
		    if ((getResult("%Area", 0)>0)) {
		    	roiManager("select", k);
		    	roiManager("delete");
		    	k--;
		    }
		    run("Clear Results");
	}


// selecting all rois	
	count = roiManager("count");
	array = newArray(count);
	  for (l=0; l<array.length; l++) {
	      array[l] = l;
	  }
	roiManager("select", array);
		if (roiManager("count") > 1) {
			roiManager("Combine");
	}

// creating a new mask of just dapi objects > 10um2 and your given percentage overlap with iba1+ objects
	newImage("dump", "8-bit black", 15000, 15000, 1);
	run("Restore Selection");
	run("Create Mask");
	close("filtered iba1_");
	selectWindow("Mask");
	rename("filtered iba1_") ;


// clear the roi manager
if (roiManager("count") > 0) {
	roiManager("delete");
	}
// clear the roi manager
if (roiManager("count") > 0) {
	roiManager("delete");
	}

// identify dapi objects and then filter out objects with area < 10um2. adjust the threshold with setAutoThreshold(*whatever algorithm*) 
	// dapi
// dapi
	open(dir1+blue);
	run("Select None");
	w1=getTitle();
	run("Subtract Background...", "rolling=50");
	run("Enhance Contrast", "saturated=0.35");
	run("8-bit");
	run("Set Scale...", "distance=2.9851 known=1 pixel=1 unit=µm global");
	width = (getWidth()*0.05);
	run("Auto Local Threshold", "method=Phansalkar radius=width parameter_1=0 parameter_2=0 white");
	run("Convert to Mask");
	run("Despeckle");
	run("Despeckle");

	
	run("Analyze Particles...", "size=15-Infinity show=Masks");
	run("Convert to Mask");
	rename("dapi_area");
	imageCalculator("AND create", "background_area","dapi_area");
	selectWindow("Result of background_area");
	rename("DAPI");
	close("dapi_area");

	
// try to run adjustable watershed. 
// will first pull out only those objects deemed large enough to be clustered nuclei.

	selectWindow("DAPI");
	run("Analyze Particles...", "size=200-Infinity show=Masks");
	selectWindow("Mask of DAPI");
	rename("large_dapi");
	
	open(dir1+blue);
	run("Select None");
	rename("raw_dapi");
	run("Unsharp Mask...", "radius=5 mask=0.9");
	run("8-bit");
	run("Set Scale...", "distance=2.9851 known=1 pixel=1 unit=µm global");
	width = (getWidth()*0.05);
	run("Auto Local Threshold", "method=Phansalkar radius=width parameter_1=0 parameter_2=0 white");
	run("Despeckle");
	run("Despeckle");
	setOption("BlackBackground", false);
	run("Convert to Mask");
	run("Fill Holes");
	run("Watershed");
	
	imageCalculator("AND create", "raw_dapi","large_dapi");
	run("Analyze Particles...", "size=20-Infinity show=Masks");
	rename("watershed_clustered_nuclei_mask");
	
	
	selectWindow("DAPI");
	run("Analyze Particles...", "size=0-199 show=Masks");
	rename("small_nuclei");
	
	
	
	imageCalculator("OR create", "watershed_clustered_nuclei_mask","small_nuclei");
	selectWindow("Result of watershed_clustered_nuclei_mask");
	rename("dapi_no_edge");


	run("Analyze Particles...", "size=20-Infinity show=Nothing add");

	// identify those iba1+ objects that have a nucleus with a given percentage of its area colocalized with iba1+ objects.
	for (k=0 ; k<roiManager("count"); k++) {
	    selectWindow("filtered iba1_");
	    roiManager("select", k);
	    roiManager("measure");
	    // if you would like a more liberal or conservative estimate of your iba1+ nuclei count, you can adjust the degree of overlap in the below expression: getResult("%Area", 0) < *whatever percentage of overlap you would like*
		    if ((getResult("%Area", 0)< 60)) {
		    	roiManager("select", k);
		    	roiManager("delete");
		    	k--;
		    }
		    run("Clear Results");
	}

// selecting all rois	
	count = roiManager("count");
	array = newArray(count);
	  for (l=0; l<array.length; l++) {
	      array[l] = l;
	  }
	roiManager("select", array);
		if (roiManager("count") > 1) {
			roiManager("Combine");
	}

// creating a new mask of just dapi objects > 10um2 and your given percentage overlap with iba1+ objects
	newImage("iba1_nuclei", "8-bit black", 15000, 15000, 1);
	run("Restore Selection");
	run("Create Mask");
	close("iba1_nuclei");
	selectWindow("Mask");
	rename("iba1_nuclei_") ;
	run("Analyze Particles...", "size=10-Infinity summarize");
//	run("Duplicate...", "title=[iba1_nuclei-copy]");
//	selectWindow("iba1_nuclei-copy");
// include the below saveAs function if you are spot-checking the macro	
//	saveAs("tiff", dir2+"iba1_nuclei_" + list[j-3] + ".tiff");
//	close();
	close(w1);
	

// clear the roi manager
if (roiManager("count") > 0) {
	roiManager("delete");
	}

// creating a selection of iba1 objects of an appropriate size
selectWindow("filtered iba1_");
run("Select None");
run("Analyze Particles...", "size=40-Infinity show=Masks add");
rename("appropriately_filtered_iba1_");
close("filtered iba1_");

// removing iba1+ objects that do not colocalize with an appropriately sized nucleus, as determined by the above criteria
selectWindow("iba1_nuclei_");

	for (k=0 ; k<roiManager("count"); k++) {
	    selectWindow("iba1_nuclei_");
	    roiManager("select", k);
	    roiManager("measure");
		    if ((getResult("%Area", 0)==0 )) {
		    	roiManager("select", k);
		    	roiManager("delete");
		    	k--;
		    }
		    run("Clear Results");
	}


// selecting and combining all of the whole iba1 cells - those that colocalize with nuclei
	count = roiManager("count");
	array = newArray(count);
	  for (l=0; l<array.length; l++) {
	      array[l] = l;
	  }
	roiManager("select", array);
		if (roiManager("count") > 1) {
			roiManager("Combine");
	}

// creating an image of the whole iba1 cells
	newImage("whole_iba1_cells", "8-bit black", 15000, 15000, 1);
	run("Restore Selection");
	run("Create Mask");
	close("whole_iba1_cells");
	selectWindow("Mask");
	rename("whole_iba1_cells");
	run("Analyze Particles...", "size=40-Infinity summarize");
	//close("iba1_nuclei" + list[j-3]);
	close("appropriately_filtered_iba1_");
	// clear the roi manager
	if (roiManager("count") > 0) {
	roiManager("delete");
	}


//inos labeling
	open(dir1+green);
	run("Select None");
	w3 = getTitle();
	close("Results");
run("Set Measurements...", "area mean standard modal min center perimeter shape integrated median area_fraction display redirect=None decimal=3");
	run("Measure");
	run("Enhance Contrast", "saturated=0.35");
	setOption("ScaleConversions", true);
	changeValues(getResult("Mode", 0), getResult("Mode", 0), 0);
	run("8-bit");
	close("Results");
	
	width = (getWidth()*0.05);
		
	run("Subtract Background...", "rolling=width");
	//run("Brightness/Contrast...");
	run("Enhance Contrast", "saturated=0.35");
	setOption("ScaleConversions", true);
	run("8-bit");
	run("Smooth");
	run("Auto Local Threshold", "method=Phansalkar radius=width parameter_1=0 parameter_2=0 white");
	run("Create Mask");
	rename("bernsen");
	
	imageCalculator("AND create", "whole_iba1_cells","bernsen");
	selectWindow("Result of whole_iba1_cells");
	rename("bernsen_inos");
		
	imageCalculator("AND create", "iba1_nuclei_","bernsen");
	selectWindow("Result of iba1_nuclei_");
	rename("bernsen_nuclei");
	
	imageCalculator("Add create", "bernsen_inos","bernsen_nuclei");
	selectWindow("Result of bernsen_inos");
	
	//waitForUser;

	
	run("Analyze Particles...", "size=15-Infinity add");
	
	
	open(dir1+green);
	run("Select None");
	rename("inos_raw");
	close("Results");
	run("Measure");
   	changeValues(getResult("Mode", 0), getResult("Mode", 0), 0);
   
	
	selectImage("background_area");
	run("Create Selection");
	selectImage("inos_raw");
	run("Remove Outliers...", "radius=2 threshold=5 which=Bright");
	run("Restore Selection");
	run("Measure");
	run("Select None");
	changeValues(0, getResult("Mean", 1), getResult("Mean", 1));
	run("Subtract Background...", "rolling=50");
	
	close("Results");
	run("Restore Selection");
	run("Measure");
	
	
	threshold = (getResult("Mean", 0) + 3*getResult("StdDev", 0));
	lower_threshold = (getResult("Mean", 0) + 1.5*getResult("StdDev", 0));
	//lower_threshold = (*getResult("Mean", 0));
	selectWindow("Results");
//	saveAs("results", dir2 + list[j-3] + ".txt");
	
	close("Results");
	
	
	
	selectWindow("inos_raw");

	for (k=0 ; k<roiManager("count"); k++) {
	    selectWindow("inos_raw");
	    roiManager("select", k);
	    roiManager("measure");
		    if ((getResult("Max", 0)<threshold )) {
		    	roiManager("select", k);
		    	roiManager("delete");
		    	k--;
		    }
		    run("Clear Results");
	}


	// selecting and combining all of the whole iba1 cells - those that colocalize with nuclei
	count = roiManager("count");
	array = newArray(count);
	  for (l=0; l<array.length; l++) {
	      array[l] = l;
	  }
	roiManager("select", array);
		if (roiManager("count") > 1) {
			roiManager("Combine");
	}

// creating an image of the whole iba1 cells
	newImage("inos_labeling", "8-bit black", 15000, 15000, 1);
	run("Restore Selection");
	run("Create Mask");
	close("inos_labeling");
	selectWindow("Mask");
	rename("inos_labeling");
	// clear the roi manager
	if (roiManager("count") > 0) {
	roiManager("delete");
	}
	

	imageCalculator("AND create", "inos_labeling","background_area");
	close("inos_labeling");
	selectWindow("Result of inos_labeling");
	rename("inos_labeling");
	
	if (roiManager("count") > 0) {
	roiManager("delete");
	}

// removing iba1 objects that do not colocalize with inos
selectWindow("whole_iba1_cells");
run("Select None");
run("Analyze Particles...", "size=0-Infinity clear add");
selectWindow("inos_labeling");

	for (k=0 ; k<roiManager("count"); k++) {
	    selectWindow("inos_labeling");
	    roiManager("select", k);
	    roiManager("measure");
		    if ((getResult("%Area", 0)==0 )) {
		    	roiManager("select", k);
		    	roiManager("delete");
		    	k--;
		    }
		    run("Clear Results");
	}

// selecting and combining all of the whole iba1 cells that colocalize with inos
	count = roiManager("count");
	array = newArray(count);
	  for (l=0; l<array.length; l++) {
	      array[l] = l;
	  }
	roiManager("select", array);
		if (roiManager("count") > 1) {
			roiManager("Combine");
	}

// creating an image of the whole iba1 cells
	newImage("inos_whole_iba1_cells", "8-bit black", 15000, 15000, 1);
	run("Restore Selection");
	run("Create Mask");
	close("inos_whole_iba1_cells");
	selectWindow("Mask");
	rename("inos_whole_iba1_cells");

	// clear the roi manager
	if (roiManager("count") > 0) {
	roiManager("delete");
	}

// removing iba1 nuclei that do not colocalize with inos
selectWindow("iba1_nuclei_");
run("Dilate");
run("Watershed");
run("Dilate");
run("Watershed");
run("Dilate");
run("Watershed");
run("Select None");
run("Analyze Particles...", "size=0-Infinity clear add");
selectWindow("inos_labeling");

	for (k=0 ; k<roiManager("count"); k++) {
	    selectWindow("inos_labeling");
	    roiManager("select", k);
	    roiManager("measure");
		    if ((getResult("%Area", 0)==0 )) {
		    	roiManager("select", k);
		    	roiManager("delete");
		    	k--;
		    }
		    run("Clear Results");
	}


	// selecting and combining all of the whole iba1 cells that colocalize with inos
	count = roiManager("count");
	array = newArray(count);
	  for (l=0; l<array.length; l++) {
	      array[l] = l;
	  }
	roiManager("select", array);
		if (roiManager("count") > 1) {
			roiManager("Combine");
	}
// creating an image of the whole iba1 cells
	newImage("inos_whole_iba1_nuclei", "8-bit black", 15000, 15000, 1);
	run("Restore Selection");
	run("Create Mask");
	close("inos_whole_iba1_nuclei");
	selectWindow("Mask");
	rename("inos_whole_iba1_nuclei");

// clear the roi manager
	if (roiManager("count") > 0) {
	roiManager("delete");
	}

// clear the roi manager
if (roiManager("count") > 0) {
	roiManager("delete");
	}
	
// clear the roi manager
if (roiManager("count") > 0) {
	roiManager("delete");
	}
	
	
	close("Results");
		
	selectWindow("inos_whole_iba1_nuclei");
	run("Analyze Particles...", "clear add");
	selectWindow("inos_raw");
	
	run("Select None");
	
		for (k=0 ; k<roiManager("count"); k++) {
	    selectWindow("inos_raw");
	    roiManager("select", k);
	    roiManager("measure");
		    if ((getResult("Mean", 0)<lower_threshold )) {
		    	roiManager("select", k);
		    	roiManager("delete");
		    	k--;
		    }
		    run("Clear Results");
	}

	close("inos_whole_iba1_nuclei");
	
// selecting and combining all of the whole iba1 cells that colocalize with inos
	count = roiManager("count");
	array = newArray(count);
	  for (l=0; l<array.length; l++) {
	      array[l] = l;
	  }
	roiManager("select", array);
		if (roiManager("count") > 1) {
			roiManager("Combine");
	}
// creating an image of the whole iba1 cells
	newImage("inos_whole_iba1_nuclei", "8-bit black", 15000, 15000, 1);
	run("Restore Selection");
	run("Create Mask");
	close("inos_whole_iba1_nuclei");
	selectWindow("Mask");
	rename("inos_whole_iba1_nuclei");	
	

// clear the roi manager
	if (roiManager("count") > 0) {
	roiManager("delete");
	}

// clear the roi manager
if (roiManager("count") > 0) {
	roiManager("delete");
	}

// clear the roi manager
if (roiManager("count") > 0) {
	roiManager("delete");
	}

//rename all of windows to reflect the original image name
selectWindow("iba1_nuclei_");
rename("iba1_nuclei_" + list[j-3]);

selectWindow("inos_whole_iba1_nuclei");
rename("inos_whole_iba1_nuclei_" + list[j-3]);

selectWindow("whole_iba1_cells");
rename("whole_iba1_cells_" + list[j-3]);

selectWindow("inos_whole_iba1_cells");
rename("inos_whole_iba1_cells_" + list[j-3]);

selectWindow("inos_labeling");
rename("inos_labeling_" + list[j-3]);

selectWindow("background_area");
rename("background_area_" + list[j-3]);


//get cell counts and other information
close("Summary");
run("Clear Results");
selectWindow("Results");

run("Set Measurements...", "area mean standard modal min center perimeter shape integrated median area_fraction display redirect=None decimal=3");
open(dir1+blue);
	run("Select None");
w1=getTitle();

open(dir1+red);
	run("Select None");
w2=getTitle();

close(w3);
open(dir1+green);
	run("Select None");
w3=getTitle();

selectWindow("iba1_nuclei_" + list[j-3]);
run("Select None");
run("Analyze Particles...", "size=0-Infinity summarize");

selectWindow("inos_whole_iba1_nuclei_" + list[j-3]);
run("Select None");
run("Analyze Particles...", "size=0-Infinity summarize");

selectWindow("inos_whole_iba1_nuclei_" + list[j-3]);
run("Select None");
run("Create Selection");
selectWindow(w3);
run("Restore Selection");
run("Measure");

selectWindow("whole_iba1_cells_" + list[j-3]);
run("Select None");
run("Analyze Particles...", "size=0-Infinity summarize");

selectWindow("inos_whole_iba1_cells_" + list[j-3]);
run("Select None");
run("Analyze Particles...", "size=0-Infinity summarize");

selectWindow("inos_labeling_" + list[j-3]);
run("Select None");
run("Create Selection");
selectWindow(w3);
run("Restore Selection");
run("Measure");

selectWindow("inos_labeling_" + list[j-3]);
run("Select None");
run("Analyze Particles...", "size=0-Infinity summarize");

run("Set Measurements...", "area mean standard modal min center perimeter shape integrated median area_fraction display redirect=None decimal=3");
selectWindow("background_area_" + list[j-3]);
run("Select None");
run("Analyze Particles...", "size=0-Infinity summarize");

	
// clear the roi manager
if (roiManager("count") > 0) {
	roiManager("delete");
	}
		
// clear the roi manager
if (roiManager("count") > 0) {
	roiManager("delete");
	}

// save results	
	selectWindow("Summary");
	saveAs("results", dir2+"iba1_inos_" + list[j-3] + ".txt");
	selectWindow("Results");
	saveAs("results", dir2+"inos_intensity_" + list[j-3] + ".txt");
	close("Results");
	close("Summary");
	close("Threshold");  
	close("ROI Manager");
    close("*");
    close("*.txt");
	showProgress(i, list.length);
          first += 3;
      }
}

Dialog.create("DONE");
Dialog.show();
exit;
	
